# Supplementary material for: Anionic Anchoring Enhanced Quasi Solid Composite Polymer Electrolytes for High Performance Lithium Metal Battery
Source: Polymers (Basel). 2023 Dec 15;15(24):4716. doi: 10.3390/polym15244716 (PMC10748324; doi:10.3390/polym15244716)
Supplement: Supplementary file 1 [file polymers-15-04716-s001.zip]

Archive with 1 entries (1 files):
- polymers-2743090-supplementary.pdf
